# Supplementary material for: “Longitudinal Fecal Microbiome Study of Total Body Irradiated Mice Treated With Radiation Mitigators Identifies Bacterial Associations With Survival”
Source: Front Cell Infect Microbiol. 2021 Sep 21;11:715396. doi: 10.3389/fcimb.2021.715396 (PMC8490782; doi:10.3389/fcimb.2021.715396)
Supplement: Supplementary file 2 [file Table_2.xlsx]

## Sheet: d0d1
		Baseline vs Post Irradiation (Day 0 vs Day 1)
		GSAA Experiment						IPCD Experiment
			"Difference"	G-CSF	GCSF+JP4	JP4			"Difference"	Baic	Baic+Nec	JP4	JP4+Baic	JP4+Baic+Nec	JP4+Nec	Nec
	Coefficients	Bacteroides	-0.228806	0.0410647	0.0202334	0.334567		Lactobacillus	-1.5888	-0.0210365	-0.0177841	-0.0385398	-0.804237	-0.262733	-0.480747	0.255573
		Akkermansia	0.285463	0.0280757	1.05106	0.891468		Akkermansia	1.58036	1.26236	-0.782193	0.713741	-1.50847	-1.50879	-1.40026	0.378626
		Lachnospiraceae_NK4A136_grp	-0.166677	-0.313367	0.261519	0.233189		Bacteroides	0.330337	0.300866	0.219154	0.837192	-0.325488	-0.558697	-0.306492	0.417665
		Lachnospiraceae_uncl	-0.0521277	-0.475058	-0.00239838	-0.178008		Lachnospiraceae_uncl	0.110872	-0.00342736	-0.678478	-0.194679	-0.261951	-1.13846	-0.288237	0.0994203
		Tannerellaceae_uncl	0.151409	-0.119362	-0.301334	-0.0428711		Tannerellaceae_uncl	1.31967	0.187378	-0.901801	0.636834	-1.16282	-1.91151	-1.05089	-0.308101
		Clostridia_UCG_014_ge	0.07947	0.0938062	-0.22466	0.0532919		Clostridia_UCG_014_ge	0.947823	-0.117056	-0.625759	0.274715	-0.705785	-1.06006	-0.486476	-0.108822
		Lactobacillus	-2.20637	-0.122177	0.142814	-0.041417		Lachnospiraceae_NK4A136_grp	0.363138	0.734667	-0.791336	0.36706	-0.308752	-0.744441	-0.175275	-0.0285986
		Turicibacter	-2.42762	1.36001	0.484662	1.81611		Lachnospiraceae_UCG_006	0.819879	-0.541723	-1.14182	-0.596349	-0.911799	-1.35824	-1.32218	-0.537673
		Oscillospiraceae_Uncltrd	-0.133413	-0.404644	-0.0879081	-0.0984284		Lachnospiraceae_Uncltrd	0.118831	-0.416212	-0.468365	-0.568118	-0.223174	-0.769997	-0.0916084	-0.268566
		Oscillibacter	0.23037	-0.437681	-0.0568307	-0.150425		Bifidobacterium	-2.87457	0.0443885	0.822615	0.0781777	0.221661	0.964707	1.0119	0.387249
		Muribaculaceae_ge	0.173763	-0.468721	-0.23844	0.0325129		Oscillospiraceae_Uncltrd	0.545425	0.344529	-1.29346	0.0182976	-0.471646	-1.19863	0.0626097	0.233929
		Anaeroplasma	0.258232	0.0737114	-0.220685	-0.174771		Ruminococcus	-0.46768	0.839266	1.27561	-0.120946	0.816877	0.950607	0.932086	1.09119
		Colidextribacter	-0.205186	-0.28257	-0.0648409	-0.179936		Lachnoclostridium	0.105624	-0.523724	-0.692478	-0.109144	-0.413563	-0.958821	-0.817694	-0.171281
		Ruminococcaceae_IncSed	-0.547623	0.113229	0.0128386	0.285022		Clostridium_sensu_stricto_1	-1.06847	-1.04	-0.0313823	-0.264072	0.183014	0.408394	0.422149	-0.398252
		Lachnospiraceae_UCG_001	-0.370245	-0.362914	-0.0228508	-0.69798		Roseburia	0.0196521	-0.448786	-0.730001	-0.980847	0.00424707	-0.840383	-0.152276	0.0762672
			"Difference"	G-CSF	GCSF+JP4	JP4			"Difference"	Baic	Baic+Nec	JP4	JP4+Baic	JP4+Baic+Nec	JP4+Nec	Nec
	P-values	Bacteroides	0.401455	0.91479	0.957952	0.385823		Lactobacillus	1.14327e-07	0.95778	0.964303	0.922737	0.0448862	0.508904	0.227855	0.520498
		Akkermansia	0.503379	0.962765	0.086918	0.144233		Akkermansia	1.03717e-06	0.00423799	0.0731241	0.101592	0.000694599	0.000692878	0.00158133	0.383074
		Lachnospiraceae_NK4A136_grp	0.581769	0.464744	0.541336	0.585808		Bacteroides	0.132174	0.330797	0.478269	0.00761443	0.292928	0.0723869	0.321873	0.177846
		Lachnospiraceae_uncl	0.817435	0.142717	0.994005	0.57793		Lachnospiraceae_uncl	0.521377	0.988807	0.0063156	0.426179	0.284847	8.40908e-06	0.239522	0.684151
		Tannerellaceae_uncl	0.451618	0.673937	0.291326	0.879751		Tannerellaceae_uncl	1.50565e-06	0.610865	0.0155934	0.0856267	0.00198739	8.86057e-07	0.00502789	0.403241
		Clostridia_UCG_014_ge	0.753335	0.793056	0.530746	0.881484		Clostridia_UCG_014_ge	0.00203479	0.783149	0.143074	0.518666	0.0990284	0.0139291	0.25402	0.798057
		Lactobacillus	7.58757e-08	0.793847	0.760058	0.929382		Lachnospiraceae_NK4A136_grp	0.251241	0.101772	0.0782616	0.41151	0.489511	0.0973525	0.694609	0.948906
		Turicibacter	5.66348e-05	0.0790351	0.523556	0.0210011		Lachnospiraceae_UCG_006	0.00226127	0.147021	0.00262192	0.110761	0.015511	0.000384665	0.000538031	0.150039
		Oscillospiraceae_Uncltrd	0.654086	0.338973	0.834441	0.814982		Lachnospiraceae_Uncltrd	0.578336	0.170146	0.123098	0.0620895	0.460673	0.0119878	0.761788	0.374914
		Oscillibacter	0.470234	0.333411	0.899407	0.738101		Bifidobacterium	5.52552e-13	0.929182	0.101595	0.875623	0.65732	0.0554046	0.0446678	0.438746
		Muribaculaceae_ge	0.362266	0.0868839	0.376535	0.903507		Oscillospiraceae_Uncltrd	0.0387658	0.352272	0.000653599	0.960523	0.20364	0.0015257	0.865516	0.527227
		Anaeroplasma	0.406184	0.866239	0.614622	0.689893		Ruminococcus	0.268296	0.160809	0.0340585	0.83916	0.172171	0.11264	0.11974	0.0690908
		Colidextribacter	0.440707	0.452684	0.862677	0.631713		Lachnoclostridium	0.678817	0.148301	0.0568136	0.762188	0.252829	0.00883947	0.0249563	0.634969
		Ruminococcaceae_IncSed	0.0984584	0.805537	0.977721	0.536372		Clostridium_sensu_stricto_1	0.00302793	0.0392377	0.949919	0.597368	0.714231	0.414415	0.39892	0.426067
		Lachnospiraceae_UCG_001	0.242971	0.416055	0.95897	0.122304		Roseburia	0.94842	0.297373	0.091342	0.0240032	0.992112	0.0524199	0.723078	0.859106

## Sheet: d1d7
		Post-Irradiation vs Before First Sacrifice (Day 1 vs Day 7)
		GSAA Experiment						IPCD Experiment
			"Difference"	G-CSF	GCSF+JP4	JP4			"Difference"	Baic	Baic+Nec	JP4	JP4+Baic	JP4+Baic+Nec	JP4+Nec	Nec
	Coefficients	Bacteroides	-0.271488	0.740599	0.477292	0.00152548		Lactobacillus	1.35725	0.0183566	0.240223	-0.32813	1.04361	0.0828308	-0.061626	-0.142916
		Akkermansia	0.827173	0.313712	0.281518	0.294346		Akkermansia	0.921177	0.203007	0.0186721	1.02494	-0.126926	-0.93383	-0.419709	-0.688468
		Lachnospiraceae_NK4A136_grp	-0.876429	0.00184473	1.04966	-0.232638		Bacteroides	-0.458697	-0.966327	0.478041	-0.491429	0.600306	0.32122	0.809897	-0.447108
		Lachnospiraceae_uncl	-0.070102	-0.193391	-0.165919	-0.548632		Lachnospiraceae_uncl	0.0860854	-0.197534	-0.119897	-0.177068	0.072853	0.704131	0.257949	-0.171422
		Tannerellaceae_uncl	-0.266474	-0.0163503	-0.0511491	-0.51816		Tannerellaceae_uncl	-0.767352	-0.459395	0.281659	-0.275274	0.521054	0.6363	0.303643	-0.136841
		Clostridia_UCG_014_ge	0.238719	0.325609	-0.0177323	-0.177425		Clostridia_UCG_014_ge	-0.248016	-0.0414301	0.612947	-0.00214334	0.536521	0.297482	-0.083755	-0.552676
		Lactobacillus	1.87405	0.792433	-0.0501217	0.318398		Lachnospiraceae_NK4A136_grp	0.115493	-0.783168	-0.469036	-1.00707	0.238307	1.15759	1.36307	-0.780959
		Turicibacter	5.48704	0.372056	-2.28471	-1.41994		Lachnospiraceae_UCG_006	0.357389	-0.463671	-1.15052	-0.478647	-0.07649	-0.447721	0.158656	-0.435546
		Oscillospiraceae_Uncltrd	0.347674	-0.34109	-0.450215	-0.719585		Lachnospiraceae_Uncltrd	0.803582	-0.495975	-1.63146	-0.794039	-1.13808	-0.816691	-0.971903	-0.889874
		Oscillibacter	-0.014109	-0.179767	0.403443	-0.584124		Bifidobacterium	1.9295	0.218159	1.32762	-0.120489	2.25041	0.522907	-0.480127	-1.12011
		Muribaculaceae_ge	-0.0591909	0.570612	3.44957	0.054292		Oscillospiraceae_Uncltrd	0.116721	-0.518005	-0.567478	-0.658348	-0.789661	0.901463	-0.298469	-0.466532
		Anaeroplasma	-0.167841	0.036767	0.820801	-0.66397		Ruminococcus	-0.492966	1.50676	0.375424	2.0119	0.962807	-0.389968	0.408309	1.27058
		Colidextribacter	0.335672	-0.337401	-0.0120263	-0.785507		Lachnoclostridium	0.542175	0.54565	-0.131112	0.0891409	-0.197124	-0.340563	0.45115	0.358265
		Ruminococcaceae_IncSed	0.35723	-0.178077	-0.299546	-0.700947		Clostridium_sensu_stricto_1	3.88206	-1.53734	1.86121	0.569144	-0.732142	-1.80016	-1.54798	-2.37304
		Lachnospiraceae_UCG_001	-0.0549411	0.299729	0.129671	0.136255		Roseburia	-0.406001	1.98709	-0.140796	1.4806	0.280203	0.894343	0.336473	1.38006
			"Difference"	G-CSF	GCSF+JP4	JP4			"Difference"	Baic	Baic+Nec	JP4	JP4+Baic	JP4+Baic+Nec	JP4+Nec	Nec
	P-values	Bacteroides	0.329225	0.0644083	0.226836	0.996886		Lactobacillus	0.000173754	0.97043	0.62778	0.507985	0.0368934	0.867166	0.900964	0.772924
		Akkermansia	0.225387	0.742719	0.768291	0.758068		Akkermansia	0.0337053	0.738223	0.975471	0.093516	0.834458	0.126096	0.489946	0.258285
		Lachnospiraceae_NK4A136_grp	0.00567479	0.996531	0.0174706	0.584243		Bacteroides	0.082026	0.0101777	0.198614	0.186422	0.107205	0.386736	0.0305315	0.229021
		Lachnospiraceae_uncl	0.775924	0.579336	0.634162	0.12125		Lachnospiraceae_uncl	0.650392	0.46245	0.655344	0.509998	0.786166	0.00978349	0.33769	0.523558
		Tannerellaceae_uncl	0.203264	0.955474	0.861368	0.0832191		Tannerellaceae_uncl	0.00154307	0.172124	0.401287	0.412013	0.121904	0.0595587	0.365675	0.683076
		Clostridia_UCG_014_ge	0.388812	0.405712	0.963708	0.649386		Clostridia_UCG_014_ge	0.478108	0.933151	0.216173	0.996538	0.27862	0.547298	0.865352	0.264478
		Lactobacillus	8.27774e-07	0.0840223	0.911135	0.479839		Lachnospiraceae_NK4A136_grp	0.828793	0.300888	0.534909	0.184102	0.752398	0.127305	0.0731477	0.302247
		Turicibacter	3.46108e-12	0.627095	0.00476248	0.0696144		Lachnospiraceae_UCG_006	0.326079	0.36747	0.0267115	0.352257	0.881605	0.384121	0.75742	0.397142
		Oscillospiraceae_Uncltrd	0.231658	0.404242	0.272652	0.0834257		Lachnospiraceae_Uncltrd	0.039627	0.365503	0.00344284	0.148559	0.0393468	0.137424	0.0777042	0.105861
		Oscillibacter	0.968047	0.71842	0.420095	0.245402		Bifidobacterium	0.000446856	0.772919	0.0810872	0.873361	0.00349505	0.489542	0.525683	0.14031
		Muribaculaceae_ge	0.922959	0.511015	0.000290054	0.949986		Oscillospiraceae_Uncltrd	0.759021	0.336611	0.292699	0.222591	0.144065	0.0958629	0.579295	0.386633
		Anaeroplasma	0.657068	0.945099	0.130353	0.218544		Ruminococcus	0.368824	0.0536561	0.627986	0.0104642	0.215313	0.614742	0.598222	0.102881
		Colidextribacter	0.280582	0.441297	0.978013	0.0782255		Lachnoclostridium	0.114574	0.260154	0.786165	0.853649	0.683421	0.48142	0.351415	0.45898
		Ruminococcaceae_IncSed	0.453469	0.790888	0.65587	0.300035		Clostridium_sensu_stricto_1	9.55812e-09	0.0851525	0.0377212	0.52152	0.409891	0.0443299	0.0830428	0.00844701
		Lachnospiraceae_UCG_001	0.886424	0.582395	0.811641	0.802279		Roseburia	0.279716	0.000272627	0.790454	0.00600304	0.597102	0.0934435	0.525725	0.0102696

## Sheet: d0d30
		Baseline vs Survivors (Day 0 vs Day 30)
		GSAA Experiment						IPCD Experiment
			"Difference"	GCSF	GCSF+JP4	JP4			"Difference"	Baic	Baic+Nec	JP4	JP4+Baic	JP4+Baic+Nec	JP4+Nec	Nec
	Coefficients	Bacteroides	-2.31534	-0.0454911	-0.549286	0.058298		Lactobacillus	-0.880137	0.738734	0.739417	-0.125035	1.28783	1.5477	1.26998	0.381103
		Akkermansia	-0.0700534	-3.43832	-3.60127	-0.103028		Akkermansia	-1.52572	1.15891	0.796355	3.25898	0.270834	1.19201	0.749504	-1.71362
		Lachnospiraceae_NK4A136_grp	0.254158	0.0618961	0.831992	0.246369		Bacteroides	-1.9626	1.09997	1.31062	1.72593	0.948142	0.405065	1.51208	0.682177
		Lachnospiraceae_uncl	0.367826	-0.0638404	0.498939	0.490772		Lachnospiraceae_uncl	0.298169	0.497995	-0.201037	-0.166962	0.251858	-0.434942	0.436102	-0.0151683
		Tannerellaceae_uncl	-2.04351	-0.373297	-1.44948	-0.628956		Tannerellaceae_uncl	-0.974081	-0.523616	-1.2026	0.921579	-1.02461	-1.5671	-0.308128	-2.31989
		Clostridia_UCG_014_ge	-0.866323	0.0796277	-1.6767	-0.34416		Clostridia_UCG_014_ge	-0.93847	-0.00190819	-0.732604	0.477089	0.254143	0.17054	0.0478097	1.62429
		Lactobacillus	-0.0118015	-0.142447	-0.790456	-1.12444		Lachnospiraceae_NK4A136_grp	-0.152247	2.79769	2.1994	2.22728	3.03117	2.1376	2.1894	-0.855452
		Turicibacter	2.90514	0.151299	-3.41665	-1.11997		Lachnospiraceae_UCG_006	1.67769	-0.195753	-1.35389	-0.413024	-0.537994	-1.61056	0.174985	1.20314
		Oscillospiraceae_Uncltrd	0.203992	-0.75967	-0.430453	0.0579993		Lachnospiraceae_Uncltrd	1.01334	-0.976482	-1.1881	-1.203	-0.750039	-1.47263	-0.167229	1.65117
		Oscillibacter	0.154504	0.341772	0.170063	1.25148		Bifidobacterium	-3.60318	0.798922	0.901753	0.855521	0.629059	3.85735	4.51471	0.948234
		Muribaculaceae_ge	6.67223	-0.0276317	-0.241413	-0.272453		Oscillospiraceae_Uncltrd	1.60603	-1.38949	-2.15292	-0.43195	-1.70706	-2.65106	-0.543693	0.498395
		Anaeroplasma	-2.65022	0.186597	0.93877	0.52444		Ruminococcus	-1.00355	0.827275	-1.53705	1.72372	-0.882393	-1.34467	-0.0660603	0.0636119
		Colidextribacter	0.163667	0.26734	0.0649355	0.777672		Lachnoclostridium	1.60707	0.721051	-2.07474	0.486538	-0.82393	-0.983125	-0.643876	-2.79741
		Ruminococcaceae_IncSed	-0.39061	0.986336	0.633178	0.842473		Clostridium_sensu_stricto_1	0.183488	-1.25845	1.77343	-0.175584	3.98168	3.39721	0.666933	-3.4118
		Lachnospiraceae_UCG_001	0.938899	-0.535809	-0.491829	-0.428169		Roseburia	0.739805	-0.268966	-0.400434	-0.253091	0.708653	-0.404814	-0.607778	0.149635
			"Difference"	GCSF	GCSF+JP4	JP4			"Difference"	Baic	Baic+Nec	JP4	JP4+Baic	JP4+Baic+Nec	JP4+Nec	Nec
	P-values	Bacteroides	0.0238735	0.967611	0.631565	0.961527		Lactobacillus	0.077815	0.288998	0.245679	0.85657	0.0334108	0.0115654	0.0436798	0.582364
		Akkermansia	0.96675	0.0931253	0.0850761	0.961344		Akkermansia	0.213249	0.50075	0.611822	0.0633483	0.852713	0.415759	0.62277	0.32112
		Lachnospiraceae_NK4A136_grp	0.799317	0.957856	0.488679	0.845473		Bacteroides	0.00266365	0.21098	0.10494	0.0530041	0.204665	0.584714	0.0556942	0.435035
		Lachnospiraceae_uncl	0.522943	0.924265	0.469157	0.50068		Lachnospiraceae_uncl	0.354597	0.275321	0.62738	0.712683	0.514124	0.262441	0.281065	0.973288
		Tannerellaceae_uncl	0.0574645	0.756174	0.24486	0.628323		Tannerellaceae_uncl	0.182329	0.608692	0.201742	0.369264	0.241872	0.0768197	0.733715	0.0277292
		Clostridia_UCG_014_ge	0.257034	0.927977	0.0737984	0.717671		Clostridia_UCG_014_ge	0.275018	0.998738	0.507146	0.692813	0.804311	0.86792	0.964342	0.183225
		Lactobacillus	0.987337	0.87027	0.378765	0.240611		Lachnospiraceae_NK4A136_grp	0.883265	0.0621362	0.106187	0.134364	0.0189517	0.0921541	0.0979545	0.560445
		Turicibacter	0.0389793	0.922577	0.0418747	0.507288		Lachnospiraceae_UCG_006	0.0558979	0.871685	0.225396	0.73341	0.602011	0.123561	0.870609	0.32382
		Oscillospiraceae_Uncltrd	0.799245	0.422883	0.654022	0.954375		Lachnospiraceae_Uncltrd	0.0221842	0.112608	0.0366952	0.0525319	0.150375	0.00642061	0.755493	0.00910943
		Oscillibacter	0.828913	0.684007	0.842244	0.17675		Bifidobacterium	0.00353748	0.629123	0.550722	0.605113	0.654467	0.00863469	0.00355138	0.566733
		Muribaculaceae_ge	4.82693e-10	0.967849	0.730138	0.713046		Oscillospiraceae_Uncltrd	0.110952	0.324546	0.0983317	0.758081	0.157174	0.0308603	0.662046	0.722358
		Anaeroplasma	0.0528057	0.902608	0.54773	0.750142		Ruminococcus	0.223851	0.475532	0.150564	0.141364	0.371411	0.176061	0.948582	0.956103
		Colidextribacter	0.818185	0.748962	0.939136	0.392193		Lachnoclostridium	0.0388661	0.501646	0.0388642	0.64976	0.367422	0.28323	0.498503	0.012123
		Ruminococcaceae_IncSed	0.532518	0.186949	0.399314	0.291913		Clostridium_sensu_stricto_1	0.872456	0.437946	0.233629	0.913489	0.00582391	0.0171666	0.641991	0.0400026
		Lachnospiraceae_UCG_001	0.232973	0.555861	0.595498	0.661935		Roseburia	0.449682	0.845384	0.750553	0.854401	0.546302	0.729954	0.619568	0.913592
