# Supplementary material for: “Longitudinal Fecal Microbiome Study of Total Body Irradiated Mice Treated With Radiation Mitigators Identifies Bacterial Associations With Survival”
Source: Front Cell Infect Microbiol. 2021 Sep 21;11:715396. doi: 10.3389/fcimb.2021.715396 (PMC8490782; doi:10.3389/fcimb.2021.715396)
Supplement: Supplementary file 3 [file Table_3.xlsx]

## Sheet: CoxPH
					GSAA Experiment											IPCD Experiment
	Full Model				Variable	coef	exp(coef)	se(coef)	z	Pr(>|z|)		LB 95%	UB 95%			Variable	coef	exp(coef)	se(coef)	z	Pr(>|z|)		LB 95%	UB 95%
			Treatments	1	GCSF	-2.61985	0.07281	1.50843	-1.737	0.0824	.	0.003786	1.4		1	Baic	0.219026	1.24486	0.531977	0.412	0.680543		0.43884	3.5314
				2	GCSF_JP4039	-0.55304	0.5752	1.20873	-0.458	0.6473		0.05382	6.147		2	Baic_Necd3	-0.838071	0.432544	0.713301	-1.175	0.240027		0.10687	1.7506
				3	JP4039	-2.41663	0.08922	1.26934	-1.904	0.0569	.	0.007413	1.074		3	JP4	0.149024	1.1607	0.47658	0.313	0.754512		0.45609	2.9538
															4	JP4_Baic	-0.86565	0.420778	0.749397	-1.155	0.248037		0.09686	1.8278
															5	JP4_Baic_Necd3	-1.25625	0.284719	0.748775	-1.678	0.093397	.	0.06562	1.2353
															6	JP4_Necd3	-0.973099	0.37791	0.756322	-1.287	0.198227		0.08582	1.6641
															7	Necd2	0.684128	1.98204	0.612512	1.117	0.264028		0.59668	6.5839
			Taxonomy	1	Bacteroides	0.57281	1.77324	0.39695	1.443	0.149		0.814487	3.861		1	Lactobacillus	-0.359846	0.697784	0.080726	-4.458	8.29e-06	***	0.59567	0.8174
				2	Akkermansia	0.80589	2.23869	0.40404	1.995	0.0461	*	1.01409	4.942		2	Akkermansia	0.033246	1.03381	0.079901	0.416	0.677344		0.88395	1.2091
				3	Lachnospiraceae_NK4A136_grp	-0.54894	0.57756	0.49869	-1.101	0.271		0.217328	1.535		3	Bacteroides	-0.090861	0.913145	0.118514	-0.767	0.44328		0.72387	1.1519
				4	Lachnospiraceae_uncl	0.42625	1.53151	0.76503	0.557	0.5774		0.341918	6.86		4	Lachnospiraceae_uncl	-0.287247	0.750327	0.329056	-0.873	0.382695		0.39369	1.43
				5	Tannerellaceae_uncl	-1.12486	0.3247	0.63903	-1.76	0.0784	.	0.092798	1.136		5	Tannerellaceae_uncl	0.533407	1.70473	0.195234	2.732	0.006292	**	1.16271	2.4994
				6	Clostridia_UCG_014_ge	0.22112	1.24747	0.53088	0.417	0.677		0.440703	3.531		6	Clostridia_UCG_014_ge	0.26813	1.30752	0.151668	1.768	0.077081	.	0.97129	1.7601
				7	Lactobacillus	-1.90405	0.14896	0.59589	-3.195	0.0014	**	0.046329	0.479		7	Lachnospiraceae_NK4A136_grp	0.261293	1.29861	0.108011	2.419	0.015558	*	1.05084	1.6048
				8	Turicibacter	-0.50085	0.60602	0.31276	-1.601	0.1093		0.328292	1.119		8	Lachnospiraceae_UCG_006	0.129492	1.13825	0.192062	0.674	0.500172		0.78118	1.6585
				9	Oscillibacter	0.04747	1.04862	0.54487	0.087	0.9306		0.360431	3.051		9	Lachnospiraceae_Uncltrd	-0.092704	0.911463	0.178697	-0.519	0.603914		0.64214	1.2937
				10	Oscillospiraceae_Uncltrd	-1.03222	0.35622	0.79942	-1.291	0.1966		0.074345	1.707		10	Bifidobacterium	-0.271124	0.762522	0.079146	-3.426	0.000613	***	0.65295	0.8905
				11	Muribaculaceae_ge	-0.34204	0.71032	0.22511	-1.519	0.1287		0.45692	1.104		11	Oscillospiraceae_Uncltrd	-0.007732	0.992298	0.142734	-0.054	0.956799		0.75015	1.3126
				12	Anaeroplasma	0.26347	1.30143	0.33694	0.782	0.4343		0.672381	2.519		12	Ruminococcus	-0.161127	0.851184	0.079046	-2.038	0.041509	*	0.72902	0.9938
				13	Colidextribacter	0.30345	1.35452	0.67691	0.448	0.6539		0.359419	5.105		13	Lachnoclostridium	0.047856	1.04902	0.147185	0.325	0.745074		0.78614	1.3998
				14	Ruminococcaceae_IncSed	-0.74997	0.47238	0.44517	-1.685	0.0921	.	0.197405	1.13		14	Clostridium_sensu_stricto_1	-0.206275	0.81361	0.082599	-2.497	0.012514	*	0.692	0.9566
				15	Lachnospiraceae_UCG_001	0.79244	2.20877	0.56222	1.409	0.1587		0.733816	6.648		15	Roseburia	-0.082344	0.920955	0.104539	-0.788	0.430879		0.75033	1.1304
					Concordance	0.911										Concordance	0.861
	Reduced Model				Variable	coef	exp(coef)	se(coef)	z	Pr(>|z|)		LB 95%	UB 95%			Variable	coef	exp(coef)	se(coef)	z	Pr(>|z|)		LB 95%	UB 95%
			Treatments	1	GCSF	-1.6515	0.1918	0.8038	-2.055	0.0399	*	0.03968	0.9268		1	Baic	-0.23775	0.7884	0.42707	-0.557	0.5777		0.3414	1.8208
				2	GCSF_JP4039	-1.1471	0.3176	0.6932	-1.655	0.098	.	0.08161	1.2357		2	Baic_Necd3	-0.40008	0.67026	0.45005	-0.889	0.374		0.2774	1.6193
				3	JP4039	-0.5315	0.5877	0.5862	-0.907	0.3646		0.18631	1.8542		3	JP4	-0.20515	0.81452	0.42675	-0.481	0.6307		0.3529	1.88
															4	JP4_Baic	-0.86019	0.42308	0.50836	-1.692	0.0906	.	0.1562	1.1459
															5	JP4_Baic_Necd3	-1.01057	0.36401	0.50804	-1.989	0.0467	*	0.1345	0.9853
															6	JP4_Necd3	-0.62091	0.53746	0.46514	-1.335	0.1819		0.216	1.3374
															7	Necd2	0.05986	1.06169	0.4267	0.14	0.8884		0.46	2.4502
					Concordance	0.672										Concordance	0.606
